# Supplementary material for: MAPK-driven epithelial cell plasticity drives colorectal cancer therapeutic resistance
Source: Nature. 2025 Nov 24;650(8102):748–58. doi: 10.1038/s41586-025-09916-w (PMC12916511; doi:10.1038/s41586-025-09916-w)
Supplement: Supplementary file 1 — This file contains gene lists used throughout this study for module scoring and gene enrichment analysis, and details of the Xenium spatial transcriptomics panel used. [file 41586_2025_9916_MOESM1_ESM.xlsx]

## Sheet: RSC
Gene	Ensembl ID
1700007K13Rik	ENSMUSG00000026831
1700066B19Rik	ENSMUSG00000073598
9130008F23Rik	ENSMUSG00000054951
Abcb1b	ENSMUSG00000028970
Abi3	ENSMUSG00000018381
Acsm3	ENSMUSG00000030935
Akr1b10	ENSMUSG00000061758
Akr1b3	ENSMUSG00000001642
Akr1b8	ENSMUSG00000029762
Alcam	ENSMUSG00000022636
Anxa1	ENSMUSG00000024659
Anxa3	ENSMUSG00000029484
Anxa5	ENSMUSG00000027712
Ap1s3	ENSMUSG00000054702
Arhgap44	ENSMUSG00000033389
Arhgef4	ENSMUSG00000037509
Arl14	ENSMUSG00000098207
Arl4c	ENSMUSG00000049866
Avpi1	ENSMUSG00000018821
Baiap2l2	ENSMUSG00000018126
Basp1	ENSMUSG00000045763
Bok	ENSMUSG00000026278
Camkk1	ENSMUSG00000020785
Camsap2	ENSMUSG00000041570
Cap2	ENSMUSG00000021373
Capn5	ENSMUSG00000035547
Car12	ENSMUSG00000032373
Car2	ENSMUSG00000027562
Cavin3	ENSMUSG00000037060
Ccdc92	ENSMUSG00000037979
Ccl2	ENSMUSG00000035385
Ccn2	ENSMUSG00000019997
Cd14	ENSMUSG00000051439
Cd44	ENSMUSG00000005087
Cd68	ENSMUSG00000018774
Celf2	ENSMUSG00000002107
Cgnl1	ENSMUSG00000032232
Ckap2	ENSMUSG00000037725
Ckb	ENSMUSG00000001270
Clca4b	ENSMUSG00000074195
Cldn1	ENSMUSG00000022512
Cldn4	ENSMUSG00000047501
Clic3	ENSMUSG00000015093
Clu	ENSMUSG00000022037
Cnn2	ENSMUSG00000004665
Crybg1	ENSMUSG00000019866
Ctsh	ENSMUSG00000032359
Cwh43	ENSMUSG00000029154
Cxcl1	ENSMUSG00000029380
Cxcl10	ENSMUSG00000034855
Cxcl16	ENSMUSG00000018920
Cxcl2	ENSMUSG00000058427
Cxcl5	ENSMUSG00000029371
Cxcl9	ENSMUSG00000029417
Dapk1	ENSMUSG00000021559
Ddah1	ENSMUSG00000028194
Dyrk3	ENSMUSG00000016526
Emp1	ENSMUSG00000030208
Emp2	ENSMUSG00000022505
Enah	ENSMUSG00000022995
Endod1	ENSMUSG00000037419
Epha2	ENSMUSG00000006445
Epha4	ENSMUSG00000026235
Epn3	ENSMUSG00000010080
Epop	ENSMUSG00000043439
Eps8l1	ENSMUSG00000006154
Ercc5	ENSMUSG00000026048
Ereg	ENSMUSG00000029377
Etv5	ENSMUSG00000013089
Eya2	ENSMUSG00000017897
Fabp5	ENSMUSG00000027533
Ffar4	ENSMUSG00000054200
Fhl2	ENSMUSG00000008136
Fkbp9	ENSMUSG00000029781
Flna	ENSMUSG00000031328
Fmnl2	ENSMUSG00000036053
Fosl1	ENSMUSG00000024912
Fut2	ENSMUSG00000055978
Fxyd3	ENSMUSG00000057092
Gadd45b	ENSMUSG00000015312
Gask1b	ENSMUSG00000027955
Gatm	ENSMUSG00000027199
Gcnt1	ENSMUSG00000038843
Gcnt3	ENSMUSG00000032226
Gjb3	ENSMUSG00000042367
Glipr1	ENSMUSG00000056888
Gpnmb	ENSMUSG00000029816
Gpr137b	ENSMUSG00000021306
Gpx2	ENSMUSG00000042808
Gtse1	ENSMUSG00000022385
Hcar2	ENSMUSG00000045502
Hmox1	ENSMUSG00000005413
Hspa1b	ENSMUSG00000090877
Hspa2	ENSMUSG00000059970
Hspb1	ENSMUSG00000004951
Hsph1	ENSMUSG00000029657
Hyal1	ENSMUSG00000010051
Ica1	ENSMUSG00000062995
Icam1	ENSMUSG00000037405
Id2	ENSMUSG00000020644
Ifitm3	ENSMUSG00000025492
Il17re	ENSMUSG00000043088
Il1rn	ENSMUSG00000026981
Il33	ENSMUSG00000024810
Ildr1	ENSMUSG00000022900
Inka2	ENSMUSG00000048458
Irf1	ENSMUSG00000018899
Itga2	ENSMUSG00000015533
Itgav	ENSMUSG00000027087
Itgb4	ENSMUSG00000020758
Itpripl2	ENSMUSG00000095115
Kcnn4	ENSMUSG00000054342
Kifc3	ENSMUSG00000031788
Klf7	ENSMUSG00000025959
Krt15	ENSMUSG00000054146
Krt18	ENSMUSG00000023043
Krt23	ENSMUSG00000006777
Lama3	ENSMUSG00000024421
Laptm5	ENSMUSG00000028581
Lcn2	ENSMUSG00000026822
Ldlr	ENSMUSG00000032193
Lgals1	ENSMUSG00000068220
Lpcat4	ENSMUSG00000027134
Lrg1	ENSMUSG00000037095
Mdm2	ENSMUSG00000020184
Mfsd4a	ENSMUSG00000059149
Misp3	ENSMUSG00000074217
Mras	ENSMUSG00000032470
Msantd3	ENSMUSG00000039693
Msln	ENSMUSG00000063011
Msn	ENSMUSG00000031207
Mst1r	ENSMUSG00000032584
Mtcl1	ENSMUSG00000052105
Muc3a	ENSMUSG00000094840
Muc4	ENSMUSG00000079620
Myh9	ENSMUSG00000022443
Nfe2l3	ENSMUSG00000029832
Nfkbia	ENSMUSG00000021025
Nfkbiz	ENSMUSG00000035356
Nos2	ENSMUSG00000020826
Noxo1	ENSMUSG00000019320
Oas1f	ENSMUSG00000053765
Osbpl5	ENSMUSG00000037606
P2ry2	ENSMUSG00000032860
P2ry6	ENSMUSG00000048779
Paqr8	ENSMUSG00000025931
Pdzk1ip1	ENSMUSG00000028716
Phlda1	ENSMUSG00000020205
Phlda2	ENSMUSG00000010760
Pimreg	ENSMUSG00000020808
Plau	ENSMUSG00000021822
Plaur	ENSMUSG00000046223
Plcd3	ENSMUSG00000020937
Plekhs1	ENSMUSG00000035818
Plk2	ENSMUSG00000021701
Pmepa1	ENSMUSG00000038400
Ppic	ENSMUSG00000024538
Ppl	ENSMUSG00000039457
Psrc1	ENSMUSG00000068744
Ptgs2	ENSMUSG00000032487
Rab11fip5	ENSMUSG00000051343
Rab15	ENSMUSG00000021062
Rack1	ENSMUSG00000020372
Ralgapa2	ENSMUSG00000037110
Rbms1	ENSMUSG00000026970
Rgs19	ENSMUSG00000002458
Rhod	ENSMUSG00000041845
Ripk2	ENSMUSG00000041135
Rpph1	ENSMUSG00000092837
Runx1	ENSMUSG00000022952
S100a14	ENSMUSG00000042306
S100a4	ENSMUSG00000001020
S100a6	ENSMUSG00000001025
Samd5	ENSMUSG00000060487
Scarna17	ENSMUSG00000088689
Scel	ENSMUSG00000022123
Sema7a	ENSMUSG00000038264
Serpinb9b	ENSMUSG00000021403
Sh3bgrl2	ENSMUSG00000032261
Slc19a2	ENSMUSG00000040918
Slc39a10	ENSMUSG00000025986
Slc44a2	ENSMUSG00000057193
Slc7a5	ENSMUSG00000040010
Slco4a1	ENSMUSG00000038963
Slpi	ENSMUSG00000017002
Snora20	ENSMUSG00000064637
Snora73a	ENSMUSG00000064387
Snora73b	ENSMUSG00000065353
Snord104	ENSMUSG00000065126
Snord118	ENSMUSG00000064899
Snord43	ENSMUSG00000105167
Snord92	ENSMUSG00000093289
Socs3	ENSMUSG00000053113
Sorl1	ENSMUSG00000049313
Spata6	ENSMUSG00000034401
Spp1	ENSMUSG00000029304
Stx11	ENSMUSG00000039232
Sulf2	ENSMUSG00000006800
Syt8	ENSMUSG00000031098
Tcim	ENSMUSG00000056313
Tcirg1	ENSMUSG00000001750
Tgfbi	ENSMUSG00000035493
Tgm2	ENSMUSG00000037820
Timp2	ENSMUSG00000017466
Tinagl1	ENSMUSG00000028776
Tlr4	ENSMUSG00000039005
Tmem184c	ENSMUSG00000031617
Tmem43	ENSMUSG00000030095
Tnf	ENSMUSG00000024401
Tnfaip3	ENSMUSG00000019850
Tnfaip8	ENSMUSG00000062210
Tnfrsf1b	ENSMUSG00000028599
Tnfsf9	ENSMUSG00000035678
Tnip3	ENSMUSG00000044162
Tnni2	ENSMUSG00000031097
Tnnt2	ENSMUSG00000026414
Tns4	ENSMUSG00000017607
Tram2	ENSMUSG00000041779
Trim15	ENSMUSG00000050747
Trim40	ENSMUSG00000073399
Tspan4	ENSMUSG00000025511
Tspan6	ENSMUSG00000067377
Tuba1a	ENSMUSG00000072235
Vamp5	ENSMUSG00000073002
Vim	ENSMUSG00000026728
Vnn1	ENSMUSG00000037440
Wfdc2	ENSMUSG00000017723
Wwtr1	ENSMUSG00000027803
Zfp296	ENSMUSG00000011267
Zfp703	ENSMUSG00000085795
Zmat3	ENSMUSG00000027663
H2-Ab1	ENSMUSG00000073421
H2-Q5	ENSMUSG00000055413
Mir1949	ENSMUSG00000105743
1110028F11Rik	ENSMUSG00000085972
4930461G14Rik	ENSMUSG00000097651
5730416F02Rik	ENSMUSG00000081793
Art2a	ENSMUSG00000092517
AW112010	ENSMUSG00000075010
Erdr1	ENSMUSG00000095562
Ggta1	ENSMUSG00000035778
Gm10277	ENSMUSG00000069804
Gm12238	ENSMUSG00000087342
Gm4951	ENSMUSG00000073555
Gm6625	ENSMUSG00000094790
H2-Aa	ENSMUSG00000036594
Ifi202b	ENSMUSG00000026535
Iigp1	ENSMUSG00000054072
Lor	ENSMUSG00000043165
Ly6a	ENSMUSG00000075602
Ly6c1	ENSMUSG00000079018
Ly6c2	ENSMUSG00000022584
Ly6f	ENSMUSG00000022583
Mcpt2	ENSMUSG00000022226
Mir1954	ENSMUSG00000093336
Mir467e	ENSMUSG00000076948
Naip5	ENSMUSG00000071203
Prl2c2	ENSMUSG00000079092
Prl2c3	ENSMUSG00000056457
Scd1	ENSMUSG00000037071
Snord47	ENSMUSG00000064968
Tmem181c-ps	ENSMUSG00000093880
Tmprss11g	ENSMUSG00000079451
Wfdc18	ENSMUSG00000000983
Zfp52	ENSMUSG00000051341

## Sheet: CBC
Gene	Ensembl ID
1110051M20Rik	ENSMUSG00000040591
Acot1	ENSMUSG00000072949
Acsm3	ENSMUSG00000030935
Acvr2b	ENSMUSG00000061393
Adra2a	ENSMUSG00000033717
Afap1	ENSMUSG00000029094
Afap1l1	ENSMUSG00000033032
Agr3	ENSMUSG00000036231
Ak7	ENSMUSG00000041323
Aldh7a1	ENSMUSG00000053644
Alms1	ENSMUSG00000063810
Angpt2	ENSMUSG00000031465
Apcdd1	ENSMUSG00000071847
App	ENSMUSG00000022892
Aqp1	ENSMUSG00000004655
Aqp4	ENSMUSG00000024411
Arhgap39	ENSMUSG00000033697
Arhgef28	ENSMUSG00000021662
Arhgef4	ENSMUSG00000037509
Arl4c	ENSMUSG00000049866
Ascl2	ENSMUSG00000009248
Aspm	ENSMUSG00000033952
Atg16l2	ENSMUSG00000047767
Atm	ENSMUSG00000034218
Atp11a	ENSMUSG00000031441
Atr	ENSMUSG00000032409
Axin2	ENSMUSG00000000142
Bckdhb	ENSMUSG00000032263
Bcl2	ENSMUSG00000057329
Bcl7a	ENSMUSG00000029438
Bhlhb9	ENSMUSG00000072964
Blnk	ENSMUSG00000061132
Brca2	ENSMUSG00000041147
Cabcoco1	ENSMUSG00000019945
Cachd1	ENSMUSG00000028532
Car12	ENSMUSG00000032373
Casp12	ENSMUSG00000025887
Cbx6	ENSMUSG00000089715
Cc2d2a	ENSMUSG00000039765
Ccdc18	ENSMUSG00000056531
Ccpg1os	ENSMUSG00000086158
Cd320	ENSMUSG00000002308
Cd44	ENSMUSG00000005087
Cdc42ep1	ENSMUSG00000049521
Cdca7	ENSMUSG00000055612
Cdca7l	ENSMUSG00000021175
Cdk6	ENSMUSG00000040274
Cdo1	ENSMUSG00000033022
Cenpf	ENSMUSG00000026605
Cep192	ENSMUSG00000024542
Cers6	ENSMUSG00000027035
Ces1d	ENSMUSG00000056973
Cgnl1	ENSMUSG00000032232
Ciita	ENSMUSG00000022504
Cit	ENSMUSG00000029516
Cited4	ENSMUSG00000070803
Ckap2	ENSMUSG00000037725
Clca1	ENSMUSG00000028255
Clca4a	ENSMUSG00000068547
Clca4b	ENSMUSG00000074195
Clic6	ENSMUSG00000022949
Clu	ENSMUSG00000022037
Cnn3	ENSMUSG00000053931
Coasy	ENSMUSG00000001755
Cpn1	ENSMUSG00000025196
Csad	ENSMUSG00000023044
Csnk1e	ENSMUSG00000022433
Cttnbp2	ENSMUSG00000000416
Cyp27b1	ENSMUSG00000006724
Cyp2e1	ENSMUSG00000025479
Dach1	ENSMUSG00000055639
Dapk2	ENSMUSG00000032380
Dct	ENSMUSG00000022129
Dctd	ENSMUSG00000031562
Ddb2	ENSMUSG00000002109
Ddo	ENSMUSG00000063428
Dmpk	ENSMUSG00000030409
Dtl	ENSMUSG00000037474
Dtx4	ENSMUSG00000039982
Dync2h1	ENSMUSG00000047193
Efna4	ENSMUSG00000028040
Ehf	ENSMUSG00000012350
Ell3	ENSMUSG00000027246
Elmo1	ENSMUSG00000041112
Emp2	ENSMUSG00000022505
Engase	ENSMUSG00000033857
Epha4	ENSMUSG00000026235
Ephb3	ENSMUSG00000005958
Eri2	ENSMUSG00000030929
Esam	ENSMUSG00000001946
Espl1	ENSMUSG00000058290
Esrrg	ENSMUSG00000026610
Etv6	ENSMUSG00000030199
Evl	ENSMUSG00000021262
Fads1	ENSMUSG00000010663
Fam171a1	ENSMUSG00000050530
Fam189b	ENSMUSG00000032657
Fam216a	ENSMUSG00000029463
Farp1	ENSMUSG00000025555
Fbxo21	ENSMUSG00000032898
Fgd1	ENSMUSG00000025265
Fgfr4	ENSMUSG00000005320
Fhdc1	ENSMUSG00000041842
Fmnl2	ENSMUSG00000036053
Fras1	ENSMUSG00000034687
Fstl1	ENSMUSG00000022816
Fzd2	ENSMUSG00000050288
Fzd7	ENSMUSG00000041075
Gabbr1	ENSMUSG00000024462
Gas6	ENSMUSG00000031451
Gemin8	ENSMUSG00000040621
Gins1	ENSMUSG00000027454
Gkap1	ENSMUSG00000021552
Gkn3	ENSMUSG00000030048
Glrx	ENSMUSG00000021591
Gper1	ENSMUSG00000053647
Gpld1	ENSMUSG00000021340
Gramd1a	ENSMUSG00000001248
Grb7	ENSMUSG00000019312
Greb1	ENSMUSG00000036523
Grk3	ENSMUSG00000042249
Haus4	ENSMUSG00000022177
Hdac11	ENSMUSG00000034245
Hemgn	ENSMUSG00000028332
Hirip3	ENSMUSG00000042606
Hmbox1	ENSMUSG00000021972
Hmga2	ENSMUSG00000056758
Hunk	ENSMUSG00000053414
Iffo2	ENSMUSG00000041025
Ifitm2	ENSMUSG00000060591
Ifitm3	ENSMUSG00000025492
Ift122	ENSMUSG00000030323
Igfbp4	ENSMUSG00000017493
Il17rd	ENSMUSG00000040717
Ilf3	ENSMUSG00000032178
Immp2l	ENSMUSG00000056899
Impdh2	ENSMUSG00000062867
Irf2bp2	ENSMUSG00000051495
Irs1	ENSMUSG00000055980
Isyna1	ENSMUSG00000019139
Kank1	ENSMUSG00000032702
Kcne3	ENSMUSG00000035165
Kcnq1	ENSMUSG00000009545
Kif12	ENSMUSG00000028357
Kif20a	ENSMUSG00000003779
Klhl23	ENSMUSG00000042155
Klhl24	ENSMUSG00000062901
Klhl8	ENSMUSG00000029312
Krt23	ENSMUSG00000006777
Kyat3	ENSMUSG00000040213
Lamb3	ENSMUSG00000026639
Lancl1	ENSMUSG00000026000
Large1	ENSMUSG00000004383
Lcp1	ENSMUSG00000021998
Lect2	ENSMUSG00000021539
Lgr5	ENSMUSG00000020140
Limk2	ENSMUSG00000020451
Lipt2	ENSMUSG00000030725
Lpar6	ENSMUSG00000033446
Lrig1	ENSMUSG00000030029
Lysmd2	ENSMUSG00000032184
Maged1	ENSMUSG00000025151
Man2a2	ENSMUSG00000038886
Marveld1	ENSMUSG00000044345
Mcc	ENSMUSG00000071856
Mcm8	ENSMUSG00000027353
Mdn1	ENSMUSG00000058006
Mecom	ENSMUSG00000027684
Mex3a	ENSMUSG00000074480
Mfge8	ENSMUSG00000030605
Mia	ENSMUSG00000089661
Mif	ENSMUSG00000033307
Mis18bp1	ENSMUSG00000047534
Mlh3	ENSMUSG00000021245
Mlxip	ENSMUSG00000038342
Mpp3	ENSMUSG00000052373
Mpzl1	ENSMUSG00000026566
Mpzl3	ENSMUSG00000070305
Msi1	ENSMUSG00000054256
Myc	ENSMUSG00000022346
Mycl	ENSMUSG00000028654
Myo1b	ENSMUSG00000018417
Nap1l1	ENSMUSG00000058799
Napepld	ENSMUSG00000044968
Nav1	ENSMUSG00000009418
Nedd4	ENSMUSG00000032216
Nemp1	ENSMUSG00000040195
Nfia	ENSMUSG00000028565
Nfic	ENSMUSG00000055053
Nin	ENSMUSG00000021068
Nod1	ENSMUSG00000038058
Notch1	ENSMUSG00000026923
Notch2	ENSMUSG00000027878
Nr2e3	ENSMUSG00000032292
Nrg4	ENSMUSG00000032311
Nrn1	ENSMUSG00000039114
Nrtn	ENSMUSG00000039481
Nsmf	ENSMUSG00000006476
Nt5c3b	ENSMUSG00000017176
Olfm4	ENSMUSG00000022026
Orc1	ENSMUSG00000028587
Paics	ENSMUSG00000029247
Palb2	ENSMUSG00000044702
Pbx1	ENSMUSG00000052534
Pcdh8	ENSMUSG00000036422
Pck2	ENSMUSG00000040618
Pde3b	ENSMUSG00000030671
Pde8b	ENSMUSG00000021684
Pdgfa	ENSMUSG00000025856
Pds5b	ENSMUSG00000034021
Peli2	ENSMUSG00000021846
Phc1	ENSMUSG00000040669
Phf20	ENSMUSG00000038116
Phldb2	ENSMUSG00000033149
Phlpp1	ENSMUSG00000044340
Picalm	ENSMUSG00000039361
Pla2g4a	ENSMUSG00000056220
Plce1	ENSMUSG00000024998
Plekhb1	ENSMUSG00000030701
Plpp3	ENSMUSG00000028517
Pls3	ENSMUSG00000016382
Plxnb1	ENSMUSG00000053646
Pnpla7	ENSMUSG00000036833
Pogk	ENSMUSG00000040596
Poglut1	ENSMUSG00000034064
Pold1	ENSMUSG00000038644
Pole	ENSMUSG00000007080
Poli	ENSMUSG00000038425
Ppm1f	ENSMUSG00000026181
Ppp1r9a	ENSMUSG00000032827
Prelp	ENSMUSG00000041577
Primpol	ENSMUSG00000038225
Prkacb	ENSMUSG00000005034
Prkd3	ENSMUSG00000024070
Prpf40b	ENSMUSG00000023007
Prps2	ENSMUSG00000025742
Prrc2b	ENSMUSG00000039262
Prss23	ENSMUSG00000039405
Psmd3	ENSMUSG00000017221
Psrc1	ENSMUSG00000068744
Ptprm	ENSMUSG00000033278
Ptpro	ENSMUSG00000030223
Ptprs	ENSMUSG00000013236
Pxylp1	ENSMUSG00000043587
Qsox2	ENSMUSG00000036327
Rad51b	ENSMUSG00000059060
Rasa3	ENSMUSG00000031453
Rasl11b	ENSMUSG00000049907
Rassf4	ENSMUSG00000042129
Rassf5	ENSMUSG00000026430
Rccd1	ENSMUSG00000038930
Rdh16	ENSMUSG00000069456
Rgcc	ENSMUSG00000022018
Rgmb	ENSMUSG00000048027
Rgs12	ENSMUSG00000029101
Rhbdf1	ENSMUSG00000020282
Rhobtb3	ENSMUSG00000021589
Rnf32	ENSMUSG00000029130
Rnf43	ENSMUSG00000034177
Rprd1a	ENSMUSG00000040446
S100pbp	ENSMUSG00000040928
Scn2b	ENSMUSG00000070304
Sdc4	ENSMUSG00000017009
Sectm1b	ENSMUSG00000039364
Sema3b	ENSMUSG00000057969
Sema7a	ENSMUSG00000038264
Sesn3	ENSMUSG00000032009
Sestd1	ENSMUSG00000042272
Sfrp5	ENSMUSG00000018822
Sgk1	ENSMUSG00000019970
Shisa2	ENSMUSG00000044461
Slc12a2	ENSMUSG00000024597
Slc14a1	ENSMUSG00000059336
Slc16a13	ENSMUSG00000044367
Slc19a2	ENSMUSG00000040918
Slc23a3	ENSMUSG00000026205
Slc27a2	ENSMUSG00000027359
Slc39a10	ENSMUSG00000025986
Slc44a2	ENSMUSG00000057193
Slco3a1	ENSMUSG00000025790
Smarcd3	ENSMUSG00000028949
Smo	ENSMUSG00000001761
Smoc2	ENSMUSG00000023886
Smpx	ENSMUSG00000041476
Snx10	ENSMUSG00000038301
Soat1	ENSMUSG00000026600
Sorbs2	ENSMUSG00000031626
Sorcs2	ENSMUSG00000029093
Sord	ENSMUSG00000027227
Sox4	ENSMUSG00000076431
Sox9	ENSMUSG00000000567
Spag5	ENSMUSG00000002055
Spata24	ENSMUSG00000024352
Spice1	ENSMUSG00000043065
Spidr	ENSMUSG00000041974
Srl	ENSMUSG00000022519
Stk39	ENSMUSG00000027030
Sycn	ENSMUSG00000084174
Tbc1d19	ENSMUSG00000039178
Tbc1d4	ENSMUSG00000033083
Tbc1d9	ENSMUSG00000031709
Tcaf1	ENSMUSG00000036667
Tcaf2	ENSMUSG00000029851
Tcf7	ENSMUSG00000000782
Tead2	ENSMUSG00000030796
Tex9	ENSMUSG00000090626
Tfpi	ENSMUSG00000027082
Tgif1	ENSMUSG00000047407
Tgif2	ENSMUSG00000062175
Tiam1	ENSMUSG00000002489
Tifa	ENSMUSG00000046688
Timeless	ENSMUSG00000039994
Tlr2	ENSMUSG00000027995
Tmem131l	ENSMUSG00000033767
Tmem132a	ENSMUSG00000024736
Tmem209	ENSMUSG00000029782
Tmem237	ENSMUSG00000038079
Tmem9	ENSMUSG00000026411
Tnfaip8l1	ENSMUSG00000044469
Tnfrsf19	ENSMUSG00000060548
Tnfsf10	ENSMUSG00000039304
Tns3	ENSMUSG00000020422
Tns4	ENSMUSG00000017607
Trim24	ENSMUSG00000029833
Trim32	ENSMUSG00000051675
Trim37	ENSMUSG00000018548
Trim44	ENSMUSG00000027189
Tspan5	ENSMUSG00000028152
Ttc21b	ENSMUSG00000034848
Ttc23	ENSMUSG00000030555
Ttpa	ENSMUSG00000073988
Tubb2b	ENSMUSG00000045136
Txndc16	ENSMUSG00000021830
Ung	ENSMUSG00000029591
Utrn	ENSMUSG00000019820
Vav3	ENSMUSG00000033721
Vnn1	ENSMUSG00000037440
Wdr35	ENSMUSG00000066643
Wdr90	ENSMUSG00000073434
Wwp1	ENSMUSG00000041058
Wwtr1	ENSMUSG00000027803
Xrcc5	ENSMUSG00000026187
Xxylt1	ENSMUSG00000047434
Yap1	ENSMUSG00000053110
Zbtb12	ENSMUSG00000049823
Zbtb25	ENSMUSG00000056459
Zbtb38	ENSMUSG00000040433
Zc3hav1l	ENSMUSG00000047749
Zfhx3	ENSMUSG00000038872
Zfp12	ENSMUSG00000029587
Zfp292	ENSMUSG00000039967
Zfp318	ENSMUSG00000015597
Zfp397	ENSMUSG00000024276
Zfp462	ENSMUSG00000060206
Zfp503	ENSMUSG00000039081
Zfp553	ENSMUSG00000045598
Zfp566	ENSMUSG00000078768
Zfp618	ENSMUSG00000028358
Zfp704	ENSMUSG00000040209
Zfp90	ENSMUSG00000031907
Zkscan17	ENSMUSG00000020472
Zmym1	ENSMUSG00000043872
Znrf3	ENSMUSG00000041961
Zranb3	ENSMUSG00000036086
Zfp956	ENSMUSG00000045466
Zfp956	ENSMUSG00000045466
4933431E20Rik	ENSMUSG00000086968
4933439C10Rik	ENSMUSG00000072893
AU020206	ENSMUSG00000097415
B930095G15Rik	ENSMUSG00000085133
Clca3a1	ENSMUSG00000056025
E230029C05Rik	ENSMUSG00000097585
H2-Aa	ENSMUSG00000036594
H2-Eb1	ENSMUSG00000060586
Phxr4	ENSMUSG00000031802
Stra6l	ENSMUSG00000028327
Wfdc15b	ENSMUSG00000018211
Zfp275	ENSMUSG00000031365
Zfp783	ENSMUSG00000072653

## Sheet: WNT
Gene
Abcc5
Acer2
Adat1
Agr3
Ang
Apex1
Aqp4
Ascl2
Axin2
Bcas2
Car12
Ccdc86
Ccnd2
Cd320
Cd44
Cdc37
Cdca7
Chrnb4
Cited1
Clcn5
Cnot2
Cpn1
Cybrd1
Diaph3
Dlk1
Dtl
Dtymk
Dyrk3
Ect2
Egr1
Ehf
Eif2s2
Emp2
Ephb2
Ephb3
Ergic1
Ets2
Etv4
Foxa3
Ggh
Glul
Gnb1l
Gtf3c4
Hes6
Hnrnpr
Hopx
Hs3st1
Hunk
Igfbp4
Impa2
Impdh2
Kat2a
Kcnq1
Krt18
Krt23
Lrig1
Mad1l1
Marcksl1
Mcm2
Mcm3
Mcm6
Mcm7
Mri1
Msi1
Msx1
Mt4
Myl7
Naf1
Npc1
Nr2e3
Paics
Parp1
Pask
Piwil2
Poli
Prdx2
Psat1
Psmg2
Qser1
Rec8
Recql
Rnase4
Rnf43
Rpl14
Rpp14
Shf
Skp2
Slc39a14
Slc40a1
Snapc2
Sox17
Sox4
Sox9
Sp5
Tc2n
Tcf7
Tcof1
Tgfbr2
Tgif1
Tiam1
Tnfrsf12a
Tnfrsf19
Tnni1
Trib1
Tubb2b
Txnrd3
Ube2t
Ung
Wdfy1
Wdr75
Zbtb16
Zc3h8
Zfp746

## Sheet: Apc_Adenoma
Gene
Notum
Serpinb5
Vill
Ctse
Wfdc18
Prr18
Slc45a3
Sox21
Fer1l4
Fut2
Marcksl1
S100a14
Mdfi
Slc26a9
Rnf183
Basp1
Syt8
Aqp5
Prox1
Pllp
Pacsin3
T
Ncmap
Ttc9
Krt23
Nectin4
Mex3a
Atp4a
Ecscr
Fam89a
S100a6
Tnfsf9
Clu
Cers3
Vsig1
Vtcn1
Padi4
Rassf10
Grhl3
Tex15
Trim29
Ankrd22
Sbspon
Stc1
Tacstd2
Fetub
Cited4
Sptssb
4732490B19Rik
Fxyd3
Sprr1a
Igsf11
Krt4
Msx1
Ly6g6e
Ramp3
Prss22
Ccdc33
Ltf
Bdnf
Klc3
Eya2
Psapl1
Arhgap40
Anxa1
Mal
Sox17
Frmpd1
Cwh43
Slc9a4
Chit1
Ephx4
Stra6
Wdr72
Lrrc8e
Cfi
Hebp2
Ier3
Ascl4
Prom2
Sh2d5
Pdgfrl
Plekhs1
Adgrg2
Cgnl1
Krt36
Spp1
Gkn3
4930461G14Rik
Igf2bp1
Tmem150c
Rem2
Gm11978
Macc1
Btbd17
Anxa8
Dsg3
Faim2
Bex1
Ifitm1
Bpifb5
1700001O22Rik
Prss35
Gsdma
Gulo
Gbx2
Asb4
Adam28
Gkn1
Il1rn
Ndnf
Igfbp1
2700046A07Rik
Wfdc15b
Entpd3
Rbm11
Cldn18
Gm7334
Gjb4
Dmkn
Ivl
Wnt10a
Wnt6
Wfdc2
Krt6a
St8sia5
Spin2c
Slco5a1
Scd3
Tpd52l1
Halr1
Abo
Cited1
Tulp2
Anxa10
Wnt7b
Zbtb8b
Eva1c
Evx1
Pkd2l1
Gpx5
Erich3
Bmyc
Pgc
Hs6st2
Cidea
Fzd10
Cxcl5
Atg9b
Ppp1r36
Krt13
Syt16
Palmd
Tmem121
Ppbp
Padi3
Glb1l2
Dmrta2
Cmtm8
Camkv
Tmem212
Trim10
H1fx
Tmem40
Lipf
Lpo
Lemd1
Tff1
Cxcl1
Krt14
Mug1
Cdkn2a
Muc5ac
Trpm1
Egfl6
Tbx1
Ankrd1
Hmgcll1
Ly6g
Unc13c
Casq1
Ccdc89
Mug2
Tmprss13
Cntnap4
Capsl
Henmt1
Siglec15
Acnat2
Onecut3
Krt90
Nkpd1
Krt17
Azgp1
Cxcl17
Gabrp
1700056E22Rik
Upk3a
Ripply1
Pax9
Tff2
Sun3
Ceacam12
Sall4
Lypd3
Ppp2r2b
4833427F10Rik
Sp9
Cxcl3
Cldn6
Tdrd5
Chn1os3
Lncenc1
1700016K19Rik
Gad1os
Gjd3
Gm13056
Rhpn1
P4ha3
Fa2h
Dsg1c
Ropn1l
Dync1i1
A730046J19Rik
Fbxo16
F630040K05Rik
Mcpt4
Ptgds
Krt16
Hsf2bp
4930452B06Rik
Slc6a14
Cyp2a5
Sox2
Gm11532
Hoxa10
Cma1
Lmo1
Dlx3
Sp6
Msx3
Irx5
Nphs2
Prrt4
Krt79
Spink2
Tnnc1
Serpinb1c
Ccdc103
Olr1
Msx2
Serpinb9b
Chst13
Zscan10
Htr5a
Glrp1

## Sheet: MAPK
Gene
Dusp4
Elf1
Lgals3
Kank1
Trib2
Etv4
Etv5
Map2k3
Spry2
Lzts1
Pros1
Zfp106
Dusp6
Phlda1
S100a6
Serpinb1a
Serpinb1b
Slco4a1
Fxyd5

## Sheet: MEK_Inhib
Gene
Clu
Basp1
Col12a1
Crim1
Gpr176
Stac
Fzd2
Col5a1
Lox
Serpine1
Cd274
G0s2
Il6

## Sheet: YAP
Gene
Serpinb9b
Ly6c1
Ggta1
Syt8
Psca
Ctgf
Cyp1a1
Krt80
Msln
Tm4sf1
Ankrd35
Zfp185
Il33
Wnt7a
Plau
Ehd2
Calcb
Hpcal4
Akap2
AF064781
Fgd3
Syde1
Nid1
Mndal
Lor
Ly6c2
P2rx2
Btn1a1
Yap1
Ildr2
Wwc2
Edn1
Clic3
Cryab
Syt16
Slc25a43
Plat
Amotl2
Arhgap22
Fgf15
Jub
Adam8
Ly6a
39509
Unc13d
Ahnak2
Slc12a4
Cdh16
Wfdc2
Gjb4
Cyr61
2610019F03Rik
Mtap6
Plaur
I830012O16Rik
Synpo2l
Gcnt1
Tceal7
Arhgap23
Rassf8
Clu
Dusp14
Sprr2a2
2310002J15Rik
Sprr2a1
Ano1
Anxa3
Gm17244
Epha2
Vnn1
Atp11a
Stbd1
Ptrf
Sprr2b
Rrad
Zfp37
Ifit3
Syt12
Xaf1
Arhgap40
Bmp2
Serpinb9
Phldb2
2010109I03Rik
Pcolce
Gngt2
Ahnak
Fabp3
Sprr2a3
Rsad2
Usp18
Dpcr1
Lama5
Pmp22
Cxcl10
Hist1h3c
Rbpms
Gprc5a
1700056E22Rik
Oxct2b
Amotl1
Rnd1
Stk32c
Tinagl1
A430105I19Rik
Slc7a3
Jdp2
Dusp1
Ier3
Gm17237
Lhfpl2
Mx2
2310002L13Rik
Tead4
Gm16721
Fosl1
Rnf208
Krt7
Lamc2
Clca6
Fam129a
Isx
Apol9a
Capn2
Myof
Isg15
Wwtr1
Ddx60
Anxa1
Stx11
Hspa1b
Glis2
Hdac7
Epn3
Ptpn14
Apol9b
Nt5e
Rnf39
2310007B03Rik
Gm10393
S100a14
Lgals3
Plk2
Pak6
Klrg2
Gm10972
Spon1
Slc5a5
Thbs1
Rin3
Tgm1
Chrnb1
Pcsk6
Cnn2
Hist1h1e
Dnahc2
Omp
Akap5
Oas3
Ifit1
Nbl1
Abcc5
Atf3
Fbxo24
Slc35e4
Hmox1
Slc6a14
Nrip3
Cish
Lats2
Crip2
Ildr1
Sorbs2
Mrc1
Zmynd15
Cav2
Fam55c
Dusp10
Hspa1a
D14Ertd668e
Lamb3
Dlk2
Myo1c
Mmp23
1110032A04Rik
Pdlim2
Flna
Anxa8
Lamb2
Emp1
Mras
Prl2c3
Bcam
Il1rn
Timp2
Fam189a2
Dok2
Kifc3
Npnt
A230065N10Rik
Smtnl2
Clcf1
Tnfrsf12a
Klhl13
2310014H01Rik
Zbp1
Trex2
Cxcl16
Zfp57
Gm17622
Slamf9
S100a4
Ppp1r2
Gm14446
Rin1
Adm
Slc9a4
Arhgap29
Csrnp1
Nr4a1
Emp3
Ldhd
Sprr1a
2010002M12Rik
Slc25a48
Bex1
Cd55
Adamts15
Cdkn1c
Pear1
Dusp9
Slc7a11
Sertad4
Sh3tc2
Sema3c
Wwc1
Mycbpap
F3
Trpm6
Adamtsl4
Emp2
Ppp1r15a
Lynx1
Prss23
Lama3
Rhod
Wtip
Pard6b
1700019G06Rik
Cidec
Hbegf
Sgk2
Hist4h4
Basp1
Tpm2
Camk1
Acox2
Bmp8b
E130012A19Rik
Adm2
Gm10691
Rasgef1b
Tln2
Arc
Oasl2
Pdzk1ip1
Itgb6
Vangl1
Dusp3
Ccdc120
Mboat1
Ccdc68
Tuft1
Ecel1
Fam46b
Id3
Car2
Vgll3
Klf6
S100a11
S100a6
Id1
Isg20
Susd2
Capn5
Gml
Abhd2
Slc5a6
Ppl
Prkcdbp
Klf4
Tm4sf4
Clic4
Ston1
Pmaip1
Als2cr4
Derl3
Prrg4
Ppp1r9a
S1pr2
Arl4c
Jag2
1700016K19Rik
Rassf8
Id2
Gm7008
Rras2
Arhgef17
Prnd
Cgnl1
Gm6096
1700019L03Rik
Bicd1
Mdfi
Areg
Grasp
Ptpn21
Fos
Palld
Krt18
6030445D17Rik
Samd9l
Osbpl5
Steap2
Rbms1
Ccl20
Cldn4
Akr1b8
Agtpbp1
Irgm2
Lmo7
Pim1
Tulp2
Ptrh1
Sh3tc1
Gm7665
Arnt2
Gadd45b
Mapk11
Fam160a1
Macf1
Acot9
Gjb3
Phlda1
Lrrfip1
Phlda2
Sh3bp5
Plcd3
Paqr8
Slc44a2
Chac1
Podxl
Asap1
Edn3
Litaf
Ptprt
Serpinb5
Anxa5
Maff
Herc6
Tctex1d2
Flnb
Rhof
Tsc22d2
Ifrd1
Trim15
Ssh1
Ereg
Rusc2
Rassf1
Steap1
Trip6
Sez6l2
Acot10
Krt23
Tnks1bp1
Hist1h2bj
Pparg
Oasl1
Fam59a
Plec
Smad7
Arid5a
Rtp4
1700012L04Rik
Cwh43
Dennd2c
Pwwp2b
Cnksr1
Tcte2
Glt28d2
Tmem188
Mettl7b
Glipr1
Tjp1
1700047I17Rik2
Grb10
Egfr
Dhx58
Neu1
Crlf3
Trib3
Hpse
Stc2
Angptl6
Fam43a
Arid3a
Gdf15
Dusp8
Tgfbr2
Pam
Fam83h
Otud7b
Pgap1
Pvr
Il28ra
S100a16
Raph1
5730528L13Rik
Otud1
Ifi27l1
Plekhg3
Tspan4
Krt14
Kctd10
Kctd11
Pcyt1a
Il3ra
H2-T24
Ncrna00085
Tbc1d2
Myo1h
Capn13
Krt16
Flot2
Tagln2
Rapgef2
Suox
Pdgfb
Baiap2
Mcam
Krt9
Nceh1
Osbpl3
Krt17
Alppl2
Eid2
Spire1
Igtp
Epha4
Slco2a1
F2rl1
Dusp18
Myadm
Tnfrsf21
Ccdc85b
Tspan6
Ccrn4l
Slc45a3
Frmd4b
Lamc1
Susd1
B430305J03Rik
Hsd17b2
Anxa2
AA986860
Krt19
Fam101b
Krt8
Prkx
Ptprr
Epb4.1l1
Myo1e
Ngfrap1
Oas2
St6galnac4
Arf2
Rai14
Pik3cb
K230010J24Rik
Stk10
Krt42
Gm10129
Ddah1
Tmem43
Tubb2a
BC025446
Gas2l3
Dusp8
Rap2b
Snai3
Porcn
Kank2
2010109K11Rik
1600029D21Rik
Lmna
Uap1l1
Ezr
Tmem62
Psat1
Far1
Sult1c2
Capg
Mospd2
Rhbdf1
Fam38a
Npff
Gm5129
Cdc42ep3
Xpnpep2
Gm17541
Pxmp2
Tead1
1700069B07Rik
2810008M24Rik
Bcl2l1
Gsdmd
9930012K11Rik
Trim46
Tnfrsf10b
Prkci
Cdkl5
Endod1
Pdp1
Ifit2
Strn3
Nfil3
Nek8
Pacsin3
Myh14
Sqstm1
Enpp3
Actb
Plekhg2
Gas8
Gadd45a
Tmem140
Pgap1
Cdon
Slc25a4
Abl2
4930572J05Rik
Gch1
2310014L17Rik
Gm7334
Aim1
Slc4a11
Rab23
Avpi1
Gsn
Hs3st1
Pdzk1
Ccdc112
Hk1
Gpt2
Cdc42se2
Egr1
Mtap4
Vstm2l
Slc22a23
Tmem125
Abcc1
Pacsin2
Eml2
Slc31a2
Anln
Tmsb10
Crym
Trib1
Mxd1
Ubtd2
Slc10a2
Myo15b
4930402H24Rik
Fam65a
Gm10020
4921536K21Rik
Agpat4
Arhgap21
Slc9a2
Zfp772
Shb
Sdcbp2
Agrn
Sgtb
Rnf13
Sh3rf2
BC022687
Aldh1l2
Ttll1
Slc25a24
Trim34b
Cyp2w1
Ddit3
Gm98
Pmepa1
Ppp1r13l
2210011C24Rik
A230050P20Rik
2810474O19Rik
Nxnl2
2900073G15Rik
Ttc22
Tmem2
1810048J11Rik
Nipal1
Fam107b
Fez2
Diap3
Tbx3
Ehd1
Parp12
Pla2g15
Sash1
Man2b2
Nxf7
Pip5k1a
Sbno2
Junb
Epb4.1l2
Tspan9
Sema6a
Lrrc8e
Kif3a
Gm9775
Hist1h4d
Flrt3
Btc
Nudt17
Ctsl
6430598A04Rik
Pag1
Ctnnal1
Rasl11b
Ubash3b
Nbea
Rnf19a
Usp46
Slc44a4
Cd276
Ccdc64
F11r
Kazn
Gm17590
Zfp568
Hic2
Tln1
Tpst2
Dusp5
Tmtc2
Cmpk2
Wls

## Sheet: Fetal
Gene
Spp1
Gja1
Ctgf
Basp1
Tacstd2
Car2
Sftpd
Mal
Clu
Wfdc2
Msln
Vsig1
Expi
Tubb6
Ly6a
Syt14l
Crip2
Anxa1
Col4a1
Il33
Ly6f
Sprr1a
Lor
Col4a2
Krt4
Igfbp7
Akap13
Sptssb
Ecscr
Ivl
Gkn1
Akr1b8
Cdh13
Slc45a3
Efna5
Anxa8
1700007K13Rik
Acsm3
Ppic
Anxa3
Eda2r
S100a6
Ldh2
Ly6c
Efemp1
Ddit4l
Pdzk1ip1
Ly6d
2310002J15Rik
Cugbp2
Laptm5
Plekhs1
Dscr6
Hs6st2
Slc4a11
AI467606
Cryab
Sh3kbp1
Samd5
Phlda3
Krt7
Il1rn
Ccnd1
Fut2
Serpinb9b
Plaur
Prtf
Syt8
Tmem40
5830408B19Rik
Ptp4a3
Gpx2
Psapl1
Fer1l3
Zfp365
S100a11
Psca
Oas1f
Sox21
Fabp5
Col18a1
Cd14
Pmm1
Plk2
Clic3
Ncmap
Ereg
Icam1
Fxyd3
Ccng1
Rbms1
Bmp8b
Mgat4c
Rdh10
Enah
Vnn1
Epha4
Pdlim4
Ggta1
Tnni2
Ier3
Glipr1
Il17re
Tmem34
S100A7A
Mcpt2
Suox
Prss22
Tspan6
Abcb1b
Tns4
S100a14
Lamc2
Jub
Ecm1
Scel
Fam198b
Osbpl5
Tlr4
Timp2
Trex2
Gatm
Zic4
Arl4c
Wwtr1
Aqp5
Capn2
Ccp110
Emp2
4833427G06Rik
Abcc4
Mtap6
Hyal1
Ift57
Serpinb6b
Slc25a48
Psrc1
Slc44a2
5730416F02Rik
Hspa1b
Ppl
Mgmt
Cd68
Cxcl16
P2ry6
Ddah1
Pmepa1
Gcnt1
Cgnl1
Emp1
Prl2c3
Bok
Ildr1
1110028F11Rik
Plf
Arhgef4
Arhgef3
Msn
Dcxr
Spata6
Arhgap44
Rgs19
Noxo1
Vangl1
S100a4
Tspan4
Gpr137b
Ccnd2
Ttc9
Pdrg1
Vamp5
Far1
Serpinb5
Ctsh
4930461G14Rik
Fam212b
Akr1b10
Rab15
Zmat3
Ahnak
Krt18
Dapk1
Flot2
Avpi1
Rab11fip5
Tuba1
Fam129b
Mfsd4
Paqr8
Serpinb11
Prkar1a
Lama3
Tinagl1
Mcam
Nfe2l3
Sh3bgrl2
Lmna
Scmh1
E130012A19Rik
Pdlim7
Foxq1
Gcnt3
Akr1b3
Tmem43
Mdm2
2210011C24Rik
Slfn2
Gtse1
Gpc1
Camsap2
Hspb1
Eps8l1
Ckap2
Golga2
Adam9
Plat
Wwc2
Prkcdbp
Inf2
Aim1
Mras
Tpm2
Chrnb1
Anxa5
Ak1
Vax1
Tead4
Dyrk3
4632434I11Rik
Itgb4
Bax
Arl1
Rhod
Fam64a
Msantd3
Cd99l2
Klrg2
Clcf1
Id2
Sca10
Sgcb
Aen
Abcc5
Flnc
Pir
Cdkn2a
Fmnl2
Fbxw9
Cd44
Slc39a10
Endod1
Mboat1
Kifc3
Ccdc92
Susd4
Cnn2
Gnai1
Rab27b
Tspan2
Usp46
P2ry2
Cd55
Krt23
Gsn
S100a16
Gpr120
Tbc1d2
Sorl1
Fkbp9
Aaas
Epn3
Frmd6
Alcam
G6pdx
Abi3
B9d1
Zbtb32
Il4ra
Trp53inp1
1700066B19Rik
Gjb3
Zfp52
Plcd3
Btg2
Slc19a2
Slco4a1
Baiap2
Ercc5
Abhd4
Kcnn4
Dhh
Ap1s3
Wnt4
Glis3
Tnfaip8
Mlkl
Phlda2
Fosl1
Dusp22
Hspa2
Wtip
Soga2
Klhl13
Camkk1
Capn5
Ica1
Tnfrsf10b
Gadd45b
Exoc4
Rgs17
Stx11
Rps19
Gusb
Serpinh1
Cpt1c
Btbd11
Fam149a

## Sheet: Xenium_genelists
Canonical MAPK targets	WNT_high	WNT_MAPK_high	MAPK_high	High_Proliferative	Intermediate_Mixed	Goblet
Dusp5	Prox1	Ly6a	Krt20	Mki67	Axin2	Muc2
Dusp6	Nkd1	Cd44	Muc3	Pcna	Wwtr1	Guca2a
Spry2	Notum	Myof	Nt5e	Ascl2	Gadd45a	Reg4
Etv4	Rbms3	F3	Lgals3		Myof	Spdef
Serpinb1a	Mex3a	Ly6d	Serpinb1a		Ephb2	Atoh1
	Tacstd2	Spp1	Cd55		Dock5	Best2
	Sox17	Serpinb1a	Guca2a		Rbms3	Fabp2
	Cxcl1	Anxa1	Isg15		Etv4	Muc3
	Cd68	Tacstd2	Fabp2		Lgr5	Serpinb1a
		Cd55	Epcam		Cd44	Krt20
		Clu	Ly6a		Asap1	Mmp7
		Emp1	Cdh1		Crim1	Atf4
		Mmp7	Emp1		Sox4	Dusp5
		Cdh1	Dusp6		Notum	Spry2
		Plaur	Dusp5		Znrf3
		Msln			Myc
		Ccn2
		Lgals3
		Lats2
		Cxcl1
		Cxcl2

## Sheet: 100 Gene Xenium Panel - 72NQN6
Gene	Ensembl ID	Comments
Cd79a	ENSMUSG00000003379
Ccl17	ENSMUSG00000031780
Pecam1	ENSMUSG00000020717
Cd34	ENSMUSG00000016494
Epcam	ENSMUSG00000045394
Cdh1	ENSMUSG00000000303
Col1a1	ENSMUSG00000001506
Acta2	ENSMUSG00000035783
Rgs5	ENSMUSG00000026678
Cd68	ENSMUSG00000018774
Mzb1	ENSMUSG00000024353
Mki67	ENSMUSG00000031004
Pcna	ENSMUSG00000027342
Cd3d	ENSMUSG00000032094
Cd3e	ENSMUSG00000032093
Ptprc	ENSMUSG00000026395
Clec9a	ENSMUSG00000046080
Itgam	ENSMUSG00000030786
Pdgfra	ENSMUSG00000029231
Sfrp1	ENSMUSG00000031548
C1qc	ENSMUSG00000036896
Cd14	ENSMUSG00000051439
Ccr2	ENSMUSG00000049103
Fcgr4	ENSMUSG00000059089
Spp1	ENSMUSG00000029304
Trem2	ENSMUSG00000023992
Xcl1	ENSMUSG00000026573
Cd8a	ENSMUSG00000053977
Pdcd1	ENSMUSG00000026285
Ctla4	ENSMUSG00000026011
Foxp3	ENSMUSG00000039521
Gzma	ENSMUSG00000023132
Sell	ENSMUSG00000026581
Cd4	ENSMUSG00000023274
Krt20	ENSMUSG00000035775
Emp1	ENSMUSG00000030208
Cxcl1	ENSMUSG00000029380
Cxcl2	ENSMUSG00000058427
Mmp7	ENSMUSG00000018623
Isg15	ENSMUSG00000035692
Fabp2	ENSMUSG00000023057
Guca2a	ENSMUSG00000023247
Chgb	ENSMUSG00000027350
Muc2	ENSMUSG00000025515
Atoh1	ENSMUSG00000073043
Best2	ENSMUSG00000052819
Spdef	ENSMUSG00000024215
Reg4	ENSMUSG00000027876
Muc3	ENSMUSG00000037390
Axin2	ENSMUSG00000000142
Lgr5	ENSMUSG00000020140
Sox9	ENSMUSG00000000567
Cd44	ENSMUSG00000005087
Mex3a	ENSMUSG00000074480
Ephb2	ENSMUSG00000028664
Sox4	ENSMUSG00000076431
Prox1	ENSMUSG00000010175
Ascl2	ENSMUSG00000009248
Dclk1	ENSMUSG00000027797
Notum	ENSMUSG00000042988
Nkd1	ENSMUSG00000031661
Nt5e	ENSMUSG00000032420
Lgals3	ENSMUSG00000050335
Cd55	ENSMUSG00000026399
Ccn2	ENSMUSG00000019997
Ccn1	ENSMUSG00000028195
Lats2	ENSMUSG00000021959
Ccdc80	ENSMUSG00000022665
Amotl2	ENSMUSG00000032531
Crim1	ENSMUSG00000024074
Asap1	ENSMUSG00000022377
Dock5	ENSMUSG00000044447
Gadd45a	ENSMUSG00000036390
Myof	ENSMUSG00000048612
Ly6a	ENSMUSG00000075602
Ly6d	ENSMUSG00000034634
Msln	ENSMUSG00000063011
Anxa1	ENSMUSG00000024659
Anxa10	ENSMUSG00000031635
F3	ENSMUSG00000028128
Plaur	ENSMUSG00000046223
Clu	ENSMUSG00000022037
Tacstd2	ENSMUSG00000051397
Wwtr1	ENSMUSG00000027803
Rbms3	ENSMUSG00000039607
Ptpn14	ENSMUSG00000026604
Arhgef17	ENSMUSG00000032875
Sox17	ENSMUSG00000025902
Myc	ENSMUSG00000022346
Atf4	ENSMUSG00000042406
Dusp5	ENSMUSG00000034765
Dusp6	ENSMUSG00000019960
Spry2	ENSMUSG00000022114
Etv4	ENSMUSG00000017724
Serpinb1a	ENSMUSG00000044734
Rnf43	ENSMUSG00000034177
Znrf3	ENSMUSG00000041961
Cxcr2	ENSMUSG00000026180
Csf3r	ENSMUSG00000028859	NB removed from analysis described in Figure 3 due to lack of overlap with VAARTV
Cd86	ENSMUSG00000022901	NB removed from analysis described in Figure 3 due to lack of overlap with VAARTV

[truncated: 1 more sheets: 100 Gene Xenium Panel - VAARTV]
